# Supplementary material for: Glucosylceramide Changes Bacterial Metabolism and Increases Gram-Positive Bacteria through Tolerance to Secondary Bile Acids In Vitro
Source: Int J Mol Sci. 2022 May 10;23(10):5300. doi: 10.3390/ijms23105300 (PMC9141989; doi:10.3390/ijms23105300)
Supplement: Supplementary file 1 [file ijms-23-05300-s001.zip]

Archive with 1 entries (1 files):
- ijms-1707496-supplementary.xlsx
