# Supplementary material for: Glucosylceramide Changes Bacterial Metabolism and Increases Gram-Positive Bacteria through Tolerance to Secondary Bile Acids In Vitro
Source: Int J Mol Sci. 2022 May 10;23(10):5300. doi: 10.3390/ijms23105300 (PMC9141989; doi:10.3390/ijms23105300)
Supplement: Supplementary file 1 [file ijms-23-05300-s001.zip › ijms-1707496-supplementary.xlsx]

## Sheet: SupplementaryTableS1
Table S1. Metabolites added with glucosylceramide normalized by ribitol.
	pyruvate	valine-1TMS	alanine	leucine-1TMS	proline,isolecine-1TMS	valine-2TMS	serine-1TMS	glycerol	isoleucine-2TMS	succinate,threonie-1TMS,glycine	fumarate	putrescine-1TMS	serine-2TMS	threonine-2TMS	lactic acid-1TMS	aspartate-1TMS, methionine	methionine	malic acid	aspartate-2TMS	glutamate-1TMS, phenylalanine	lactic acid-2TMS	citric acid	lysine-1TMS	glucose-1TMS, tryrosine	lysine-2TMS	glucose-2TMS	triptophan	hystisine	unknown1	unknown2	unknown3	unknown4
control	7.91493	0.277672	0.105803	0.66056	0.303301	0.0334594	0.179168	1.7021	0.183323	0.151604	0.0112495	0.00391652	0.00202426	0.00552484	0.020404	0.0863002	0.117775	0.241911	0.428457	0.409088	0.00483618	0.0118856	0.0357658	0.0299208	0.0065337	0.00355533	0.0250414	0.0108412	0.052827	0.0819844	0.0322283	0.0501261
control	7.76357	0.274677	0.108708	0.645599	0.300582	0.0434664	0.175739	1.7094	0.188119	0.157189	0.0127486	0.00487596	0.00203623	0.00683321	0.0199568	0.089438	0.116605	0.241355	0.437879	0.393391	0.00485463	0.0115069	0.0386691	0.0284146	0.00745975	0.0048483	0.0272612	0.00991089	0.0664535	0.102762	0.0344467	0.0510535
control	7.73862	0.272793	0.10728	0.646884	0.299534	0.0403764	0.17524	1.70614	0.184917	0.145015	0.0109002	0.0065006	0.00331869	0.0055777	0.020681	0.0873054	0.117723	0.22968	0.480601	0.378973	0.00672505	0.0121812	0.0437277	0.0306123	0.00775964	0.00594848	0.0268383	0.0180738	0.0727596	0.13585	0.039965	0.0495287
control	7.9456	0.284326	0.106239	0.653851	0.301252	0.0450843	0.178458	1.73978	0.193184	0.153605	0.0198367	0.00597257	0.00216113	0.00629047	0.0220044	0.0883193	0.118562	0.216855	0.521884	0.361587	0.00624437	0.00745658	0.0442406	0.0312857	0.0073036	0.00500042	0.0277072	0.0214672	0.118665	0.13334	0.0395799	0.0515059
control	4.87812	0.195528	0.0030865	0.459031	0.241928	0.0394989	0.0873753	1.1022	0.144372	0.161167	0.0100479	0.00185527	0.00259585	0.00562438	0.00701354	0.0551782	0.0709916	0.182679	0.498847	0.231327	0.00243454	0.00692277	0.0346043	0.0783412	0.0064637	0.00198652	0.0176689	0.00559464	0.0298619	0.00765322	0.023933	0.0296699
control	5.03424	0.209994	0.00191509	0.447555	0.244223	0.0653594	0.0838156	1.15784	0.151573	0.165474	0.00871631	0.00733088	0.00684002	0.00603962	0.0143236	0.0545588	0.0621916	0.128773	0.597771	0.180499	0.00229266	0.0115504	0.0502096	0.10552	0.00531289	0.00275034	0.0144498	0.00487179	0.141344	0.00767583	0.0285122	0.0316263
control	4.91676	0.205486	0.00164978	0.438278	0.235174	0.0606186	0.0815351	1.12785	0.146166	0.155414	0.00817083	0.00691801	0.00731528	0.00718964	0.0154463	0.0479705	0.0552349	0.108139	0.600839	0.162624	0.00228307	0.0101898	0.0492422	0.10091	0.00488293	0.00219811	0.0182481	0.00969377	0.141066	0.00813104	0.0225992	0.0311774
control	4.99315	0.206028	0.00168251	0.430183	0.230532	0.0661766	0.0734686	1.13931	0.14401	0.160174	0.00784831	0.00420075	0.00433566	0.00787829	0.0215912	0.0316413	0.0472539	0.0724035	0.657352	0.158442	0.000763336	0.0104562	0.0602614	0.128916	0.00446463	0.00129476	0.0217224	0.00591522	0.129335	0.00847391	0.00547741	0.031559
glucosylceramide	7.96871	0.285776	0.117172	0.669227	0.310057	0.0425002	0.181123	1.73789	0.187999	0.133604	0.0126271	0.00506462	0.00394533	0.00411267	0.0218241	0.0864148	0.121365	0.219237	0.501127	0.372871	0.0094782	0.0122051	0.0401758	0.0313389	0.00703351	0.00490015	0.0297356	0.0147051	0.100902	0.184058	0.0523605	0.0489613
glucosylceramide	7.84825	0.279527	0.11276	0.647521	0.301018	0.0446844	0.175252	1.72286	0.184704	0.136261	0.0175311	0.00428463	0.00334132	0.00387121	0.0232563	0.0865227	0.11779	0.209254	0.507276	0.355139	0.00943766	0.0122121	0.044527	0.0309271	0.00706175	0.00465152	0.0301059	0.0186335	0.110003	0.184793	0.0549802	0.0481253
glucosylceramide	8.19208	0.285236	0.097078	0.689864	0.316145	0.0395106	0.187153	1.78339	0.195211	0.150219	0.00897502	0.00551881	0.0020738	0.00407412	0.0186572	0.0935161	0.124232	0.246956	0.470808	0.429964	0.00572875	0.0136468	0.0494226	0.0354949	0.0071367	0.00399434	0.0245164	0.0119788	0.0700721	0.0594417	0.0465339	0.0481074
glucosylceramide	8.10082	0.288862	0.123873	0.672212	0.314636	0.0443497	0.181464	1.76259	0.190514	0.140257	0.0105873	0.00448431	0.00346876	0.00390201	0.0224802	0.0910971	0.120818	0.23932	0.451082	0.39548	0.00829043	0.0122042	0.0414073	0.0300987	0.00665194	0.00399755	0.0267071	0.0128578	0.081	0.177237	0.0502519	0.0509864
glucosylceramide	5.41922	0.225809	0.00184121	0.470246	0.251995	0.0735098	0.0859343	1.25105	0.15816	0.18468	0.00782391	0.00447327	0.00364088	0.00621998	0.0176388	0.0549681	0.0594747	0.111664	0.660182	0.173736	0.00236406	0.0144354	0.0692876	0.130094	0.00417894	0.00196176	0.0171622	0.00521965	0.184106	0.00985472	0.0272045	0.0360276
glucosylceramide	5.29377	0.217247	0.00259668	0.480597	0.264074	0.0638455	0.0862539	1.15673	0.152624	0.192042	0.0078769	0.0059635	0.00299512	0.00654404	0.0137154	0.0585803	0.0670848	0.172682	0.612372	0.229522	0.00246776	0.0136182	0.0484706	0.1053	0.00494944	0.00387163	0.0159234	0.00914266	0.129709	0.00889625	0.0257849	0.0328224
glucosylceramide	5.40131	0.230436	0.00187734	0.47919	0.261809	0.0694028	0.0892641	1.24788	0.161657	0.177287	0.00808861	0.0105477	0.00592863	0.00737449	0.0175239	0.0646028	0.0650195	0.131857	0.63489	0.18386	0.00261801	0.0130353	0.0609252	0.109316	0.00406693	0.00209658	0.0166637	0.00632968	0.160044	0.00654445	0.0362295	0.0345583
glucosylceramide	5.30153	0.217168	0.00235516	0.473165	0.254802	0.0707255	0.0853803	1.22411	0.154192	0.18469	0.00915955	0.00514899	0.00616538	0.00683951	0.0169374	0.0507657	0.0621178	0.126085	0.654604	0.193977	0.00218533	0.0133281	0.0599439	0.11047	0.00616451	0.00338507	0.0150875	0.00828018	0.133411	0.0103484	0.0104952	0.0335767

## Sheet: SupplementaryTableS2
Table S2. OTU ratios of bacteria added with glucosylceramide.
	Acinetobacter	Bacillus	Bacteroides	Bifidobacterium	Clostridium XlVa	Clostridium sensu stricto	Comamonas	Corynebacterium	Escherichia/Shigella	Lactobacillus	Parabacteroides	Propionibacterium	Pseudomonas	Staphylococcus	Streptococcus
control	0.00145513	0.00219754	0.00466235	0.0604027	0.000890895	0.529667	0.000920592	0.000801806	0.320396	0.0104532	0.0317456	0.000386055	0.000178179	0.0025836	0.0271426
control	0.00140381	0.00176292	0.00509288	0.0664033	0.000946753	0.535862	0.000946753	0.00068558	0.313408	0.0113937	0.0322223	0.000130587	0.000652933	0.00254644	0.0206327
control	0.00153895	0.00251827	0.00461684	0.0568011	0.000874401	0.581127	0.000804449	0.000594593	0.276486	0.0125914	0.0304641	0.00017488	0.000314784	0.00269316	0.0213704
glucosylceramide	0.00126639	0.00219952	0.00476563	0.0627197	0.0010831	0.516271	0.000716511	0.00113309	0.301735	0.0198957	0.0334594	0.000333261	0.000333261	0.00379918	0.0428241
glucosylceramide	0.00135429	0.00209299	0.00500677	0.0677556	0.00135429	0.531251	0.000738704	0.00143637	0.290352	0.0183855	0.0369352	0.000246235	0.000492469	0.00328313	0.0342266
glucosylceramide	0.00103053	0.00137405	0.00496183	0.06	0.000992366	0.544084	0.00122137	0.000877863	0.293664	0.0212977	0.0290458	0.000458015	0.000229008	0.00335878	0.0322519
